# Supplementary material for: ﻿Contribution to the knowledge of the genus Calcyopa Stüning, 2000 (Lepidoptera, Geometridae, Ennominae, Boarmiini), with description of a new species
Source: Zookeys. 2025 Mar 28;1233:125–38. doi: 10.3897/zookeys.1233.142955 (PMC11971643; doi:10.3897/zookeys.1233.142955)
Supplement: XML Treatment for Calcyopa [file zookeys.1233.142955-treatment1.xml]

<!DOCTYPE tp:taxon-treatment
  PUBLIC "-//TaxonX//DTD Taxonomic Treatment Publishing DTD v0 20100105//EN" "tax-treatment-NSO.dtd">
<tp:taxon-treatment xmlns:tp="http://www.plazi.org/taxpub"><tp:treatment-meta><kwd-group><label>Taxon classification</label><kwd>
              <named-content content-type="kingdom">Animalia</named-content>
            </kwd><kwd>
              <named-content content-type="order">Lepidoptera</named-content>
            </kwd><kwd>
              <named-content content-type="family">Geometridae</named-content>
            </kwd></kwd-group><mixed-citation publication-type="journal"><person-group><name><surname>Liu</surname><given-names>Bo</given-names></name></person-group><article-title>﻿Contribution to the knowledge of the genus <italic><tp:taxon-name><tp:taxon-name-part taxon-name-part-type="genus" reg="Calcyopa">Calcyopa</tp:taxon-name-part></tp:taxon-name></italic> Stüning, 2000 (<tp:taxon-name><tp:taxon-name-part taxon-name-part-type="order">Lepidoptera</tp:taxon-name-part></tp:taxon-name>, <tp:taxon-name><tp:taxon-name-part taxon-name-part-type="family">Geometridae</tp:taxon-name-part></tp:taxon-name>, <tp:taxon-name><tp:taxon-name-part taxon-name-part-type="subfamily">Ennominae</tp:taxon-name-part></tp:taxon-name>, <tp:taxon-name><tp:taxon-name-part taxon-name-part-type="tribe">Boarmiini</tp:taxon-name-part></tp:taxon-name>), with description of a new species</article-title><source>Zookeys</source><day>28</day><month>03</month><year>2025</year><volume>1233</volume><fpage>125</fpage><lpage>138</lpage><pub-id pub-id-type="doi">10.3897/zookeys.1233.142955</pub-id></mixed-citation></tp:treatment-meta><tp:nomenclature><label>﻿</label><tp:taxon-name>
            <object-id xmlns:xlink="http://www.w3.org/1999/xlink" content-type="arpha" xlink:type="simple">4DDD0DBB-2F75-57CE-90A6-6A78C707FC9A</object-id>
            <tp:taxon-name-part taxon-name-part-type="genus" reg="Calcyopa">Calcyopa</tp:taxon-name-part>
          </tp:taxon-name><tp:taxon-authority>Stüning, 2000</tp:taxon-authority><tp:nomenclature-citation-list><tp:nomenclature-citation><tp:taxon-name>
                <tp:taxon-name-part taxon-name-part-type="genus" reg="Calcyopa">Calcyopa</tp:taxon-name-part>
              </tp:taxon-name><comment>Stüning, 2000, <italic>Moths of Nepal, Part 6</italic>. <tp:taxon-name><tp:taxon-name-part taxon-name-part-type="genus" reg="Tinea">Tinea</tp:taxon-name-part></tp:taxon-name> Vol. 16 (Suppl. 1):134. Type species: <tp:taxon-name><tp:taxon-name-part taxon-name-part-type="genus" reg="Boarmia">Boarmia</tp:taxon-name-part> (<tp:taxon-name-part taxon-name-part-type="subgenus" reg="Calichodes">Calichodes</tp:taxon-name-part>) <tp:taxon-name-part taxon-name-part-type="species" reg="difoveata">difoveata</tp:taxon-name-part></tp:taxon-name> Wehrli, 1943.</comment></tp:nomenclature-citation></tp:nomenclature-citation-list></tp:nomenclature><tp:treatment-sec sec-type="description" id="SECID0EGNAC"><title>Generic characters.</title><p>Small ennomine geometrid moths with forewing length 11–14 mm. Ground color light to dark grey or brown, with distinct black antemedial and postmedial lines on both wings. <bold><italic>Head</italic>.</bold> Male antennae fasciculate, with two pairs of shortly conical, sclerotized, ciliate projections latero-ventrally on each segment. Cilia curved ventrad, 3–4 times longer (depending on species) than diameter of flagellomeres. Female antennae with cilia much shorter, the sclerotized projections absent. Vertex covered with lamellar scales. Frons smooth-scaled, not protruding. Labial palpi slightly extending beyond frons, basally with long scales. Proboscis rather short. Chaetosemata present, near eye margin. <bold><italic>Thorax</italic>.</bold> Patagia and tegulae densely covered with somewhat longer lamellar scales, distal end of tegulae with a few long hair-scales. Legs slender, index of spurs 0-2-4, hind tibia not dilated, without scent brush (= hair-pencil of authors) in males. Forewings moderately elongate, apex angled, termen smoothly curved, with a double fovea in males. Antemedial and postmedial lines conspicuous on both wings. Postmedial line on forewing curved outward between M<sub>1</sub> and M<sub>3</sub>, with the extent of curvature varying among species; outside postmedial line between veins M<sub>3</sub> and CuA<sub>1</sub> or even CuA<sub>2</sub> with a dark, round, oval or squarish patch (absent in <italic><tp:taxon-name><tp:taxon-name-part taxon-name-part-type="genus" reg="Calcyopa">C.</tp:taxon-name-part><tp:taxon-name-part taxon-name-part-type="species" reg="rosearia">rosearia</tp:taxon-name-part></tp:taxon-name></italic> only) and a faint, square pale patch outside the strongly dentate submarginal line (absent in <italic><tp:taxon-name><tp:taxon-name-part taxon-name-part-type="genus" reg="Calcyopa">C.</tp:taxon-name-part><tp:taxon-name-part taxon-name-part-type="species" reg="rosearia">rosearia</tp:taxon-name-part></tp:taxon-name></italic>). Marginal line consisting of small, black dots in the middle between veins, alternating with groups of dark fringe-scales. Hindwing with apex rounded, termen minutely concave between vein-ends, marginal dots rather lunulate. Tornus without distinct spot (elongate black spot present near tornus in <italic><tp:taxon-name><tp:taxon-name-part taxon-name-part-type="genus" reg="Calcyopa">C.</tp:taxon-name-part><tp:taxon-name-part taxon-name-part-type="species" reg="prasina">prasina</tp:taxon-name-part></tp:taxon-name></italic> and <italic><tp:taxon-name><tp:taxon-name-part taxon-name-part-type="genus" reg="Calcyopa">C.</tp:taxon-name-part><tp:taxon-name-part taxon-name-part-type="species" reg="subprasina">subprasina</tp:taxon-name-part></tp:taxon-name></italic>) Postmedial line straighter than on forewing. Discal dot distinct, visible on both wings, but larger on forewing. Underside with pattern paler. <bold><italic>Venation</italic></bold> (Fig. <xref ref-type="fig" rid="F1">1</xref>). R<sub>1</sub> and R<sub>2</sub> coincident (distal branch of R<sub>1</sub> reduced, only R<sub>2</sub> reaching costa closer to apex), the base of the combined veins running closely parallel to vein Sc and the stem of R<sub>3-5</sub>. (R<sub>1</sub>) +R<sub>2</sub> and the stalk of R<sub>3-5</sub> both arising from the same position, shortly before anterior angle of cell. M<sub>2</sub> from the middle of the discoidal vein. CuA<sub>1</sub> from shortly before posterior angle of cell. Hindwing: Sc+R<sub>1</sub> running closely parallel to upper vein of cell for a short distance; Rs arising widely before anterior angle of cell; M<sub>2</sub> absent, represented by a fold; CuA<sub>1</sub> from shortly before posterior angle of cell; 3A absent. Folds through cells of both wings and those replacing CuP in forewings and M<sub>2</sub> in hindwings very vague. <bold><italic>Pregenital abdomen</italic>.</bold> Tympanal organs of moderate size, without lacinia. Sterno-tympanal process and setal comb on third sternite absent. Lateral coremata on the posterior portion of the third segment only present in <italic><tp:taxon-name><tp:taxon-name-part taxon-name-part-type="genus" reg="Calcyopa">C.</tp:taxon-name-part><tp:taxon-name-part taxon-name-part-type="species" reg="difoveata">difoveata</tp:taxon-name-part></tp:taxon-name></italic> and <italic><tp:taxon-name><tp:taxon-name-part taxon-name-part-type="genus" reg="Calcyopa">C.</tp:taxon-name-part><tp:taxon-name-part taxon-name-part-type="species" reg="hainana">hainana</tp:taxon-name-part></tp:taxon-name></italic> (very small and easily brushed off during abdominal preparation). Seventh segment strongly modified, short, sternite membranous, with a pair of external corematous lobes, both laterally with a dense row of fine setae; anterior invaginated coremata, with intersegmental opening between segments 6 and 7 absent (not “weak, scarcely invaginated” as described in <xref ref-type="bibr" rid="B17">Stüning (2000)</xref> for <italic><tp:taxon-name><tp:taxon-name-part taxon-name-part-type="genus" reg="Calcyopa">C.</tp:taxon-name-part><tp:taxon-name-part taxon-name-part-type="species" reg="difoveata">difoveata</tp:taxon-name-part></tp:taxon-name></italic>) in all <italic>difoveata</italic>-group species (present in <italic><tp:taxon-name><tp:taxon-name-part taxon-name-part-type="genus" reg="Ectropis"/><tp:taxon-name-part taxon-name-part-type="species" reg="rosearia">rosearia</tp:taxon-name-part></tp:taxon-name></italic>-group species).</p><fig id="F1" position="float" orientation="portrait"><object-id xmlns:xlink="http://www.w3.org/1999/xlink" content-type="doi" xlink:type="simple">10.3897/zookeys.1233.142955.figure1</object-id><object-id xmlns:xlink="http://www.w3.org/1999/xlink" content-type="arpha" xlink:type="simple">97632B85-961E-5040-BC90-5447DEC8FF95</object-id><label>Figure 1.</label><caption><p>Wing venation of <italic><tp:taxon-name><tp:taxon-name-part taxon-name-part-type="genus" reg="Calcyopa">Calcyopa</tp:taxon-name-part><tp:taxon-name-part taxon-name-part-type="species" reg="difoveata">difoveata</tp:taxon-name-part></tp:taxon-name></italic>.</p></caption><graphic xmlns:xlink="http://www.w3.org/1999/xlink" xlink:href="zookeys-1233-125_article-142955__-g001.jpg" position="float" orientation="portrait" xlink:type="simple" id="oo_1293745.jpg"><uri content-type="original_file" xlink:type="simple">https://binary.pensoft.net/fig/1293745</uri></graphic></fig><p><bold><italic>Male genitalia</italic>.
            </bold> Uncus deeply divided, stout, triangular, apically straight, slightly curved ventrad in species of the <italic>difoveata</italic>-group (elongate, more deeply divided, distally slender, apical part strongly bent ventrad in <italic><tp:taxon-name><tp:taxon-name-part taxon-name-part-type="genus" reg="Ectropis"/><tp:taxon-name-part taxon-name-part-type="species" reg="rosearia">rosearia</tp:taxon-name-part></tp:taxon-name></italic>-group species). Gnathos with broad, flattened lateral arms, central part strong, thorn-shaped, elongate, slightly curved, pointed in <italic>difoveata</italic>-group species (central part delicate, spine-shaped in <italic><tp:taxon-name><tp:taxon-name-part taxon-name-part-type="genus" reg="Ectropis"/><tp:taxon-name-part taxon-name-part-type="species" reg="rosearia">rosearia</tp:taxon-name-part></tp:taxon-name></italic>-group species). Juxta small, basally a rounded plate, extended into a narrow arm distally, slightly cup-shaped and laterally bifurcate at apex. Valvae acutely triangular. Basal costal arm free, standing obliquely upright towards the upper valva margin, apically dilated, with long bristles. Saccular process stick-like, spined at apex only (<italic><tp:taxon-name><tp:taxon-name-part taxon-name-part-type="genus" reg="Calcyopa">C.</tp:taxon-name-part><tp:taxon-name-part taxon-name-part-type="species" reg="difoveata">difoveata</tp:taxon-name-part></tp:taxon-name></italic>) or without spines (<italic><tp:taxon-name><tp:taxon-name-part taxon-name-part-type="genus" reg="Calcyopa">C.</tp:taxon-name-part><tp:taxon-name-part taxon-name-part-type="species" reg="hainana">hainana</tp:taxon-name-part></tp:taxon-name></italic> and <italic><tp:taxon-name><tp:taxon-name-part taxon-name-part-type="genus" reg="Calcyopa">C.</tp:taxon-name-part><tp:taxon-name-part taxon-name-part-type="species" reg="fansipana">fansipana</tp:taxon-name-part></tp:taxon-name></italic>) (spined over half or more of its length in <italic><tp:taxon-name><tp:taxon-name-part taxon-name-part-type="genus" reg="Ectropis"/><tp:taxon-name-part taxon-name-part-type="species" reg="rosearia">rosearia</tp:taxon-name-part></tp:taxon-name></italic>-group species). Aedeagus short and stout, apically with a long, acutely triangular, sclerotized process, shaft distally with short spines or groups of strong teeth, vesica with a small row of cornuti or a round diverticulum covered with numerous spicules in <italic>difoveata</italic>-group species (aedeagus smaller, narrower, without distal extension and without teeth on shaft and vesica without cornuti in <italic><tp:taxon-name><tp:taxon-name-part taxon-name-part-type="genus" reg="Ectropis"/><tp:taxon-name-part taxon-name-part-type="species" reg="rosearia">rosearia</tp:taxon-name-part></tp:taxon-name></italic>-group species).</p><p><bold><italic>Female genitalia</italic>.
            </bold> Ovipositor short, papillae anales rounded, scarcely setose. Needle-like sclerotization between their bases present. Anterior apophyses short, about ½ length of posterior apophyses. Lamella postvaginalis a rounded, rather small plate in <italic>difoveata</italic>-group species (a large, sclerotized plate with a wide rounded incision anteriorly in <italic><tp:taxon-name><tp:taxon-name-part taxon-name-part-type="genus" reg="Ectropis"/><tp:taxon-name-part taxon-name-part-type="species" reg="rosearia">rosearia</tp:taxon-name-part></tp:taxon-name></italic>-group species). Introitus small, sclerotized; posterior part of bursa sclerotized, scobinate inside; anterior part of bursa swollen, broader than posterior part, signum consisting of 6 to 8 chains of small dentate projections in <italic>difoveata</italic>-group species (bursa short, rounded, signum built of dentate projections arranged to small chains or distributed over larger areas of the bursa surface in <italic><tp:taxon-name><tp:taxon-name-part taxon-name-part-type="genus" reg="Ectropis"/><tp:taxon-name-part taxon-name-part-type="species" reg="rosearia">rosearia</tp:taxon-name-part></tp:taxon-name></italic>-group species).</p></tp:treatment-sec><tp:treatment-sec sec-type="diagnosis" id="SECID0EAIAE"><title>Diagnosis.</title><p>The genus <italic><tp:taxon-name><tp:taxon-name-part taxon-name-part-type="genus" reg="Calcyopa">Calcyopa</tp:taxon-name-part></tp:taxon-name></italic> currently comprises a total of six species, including the newly described species presented in this study. These species can be distinctly divided into two groups, mainly based on the genitalia (both male and female) characters and the abdominal coremata. Despite their differences, all <italic><tp:taxon-name><tp:taxon-name-part taxon-name-part-type="genus" reg="Calcyopa">Calcyopa</tp:taxon-name-part></tp:taxon-name></italic> species share a deeply divided uncus, similarly triangular-shaped valvae, a free basal costal arm that is strongly setose at the apex, and a unique stick-like saccular process with or without spines in the male genitalia. These characters collectively set them apart from other related genera such as <italic>Paracalcyopa</italic> Sato, <italic><tp:taxon-name><tp:taxon-name-part taxon-name-part-type="genus" reg="Myrioblephara">Myrioblephara</tp:taxon-name-part></tp:taxon-name></italic> Warren, and <italic><tp:taxon-name><tp:taxon-name-part taxon-name-part-type="genus" reg="Chrysoblephara">Chrysoblephara</tp:taxon-name-part></tp:taxon-name></italic> Holloway. The closely related genus <italic><tp:taxon-name><tp:taxon-name-part taxon-name-part-type="genus" reg="Necyopa">Necyopa</tp:taxon-name-part></tp:taxon-name></italic> Walker exhibits most of these traits; however, its saccular process is replaced by a strong, longitudinal fold that extends close to the apex of the valva. In the present study, we separate all the known <italic><tp:taxon-name><tp:taxon-name-part taxon-name-part-type="genus" reg="Calcyopa">Calcyopa</tp:taxon-name-part></tp:taxon-name></italic> species into two groups: the <italic><tp:taxon-name><tp:taxon-name-part taxon-name-part-type="genus" reg="Calcyopa">C.</tp:taxon-name-part><tp:taxon-name-part taxon-name-part-type="species" reg="difoveata">difoveata</tp:taxon-name-part></tp:taxon-name></italic> species group, which includes <italic><tp:taxon-name><tp:taxon-name-part taxon-name-part-type="genus" reg="Calcyopa">C.</tp:taxon-name-part><tp:taxon-name-part taxon-name-part-type="species" reg="difoveata">difoveata</tp:taxon-name-part></tp:taxon-name></italic>, <italic><tp:taxon-name><tp:taxon-name-part taxon-name-part-type="genus" reg="Calcyopa">C.</tp:taxon-name-part><tp:taxon-name-part taxon-name-part-type="species" reg="fansipana">fansipana</tp:taxon-name-part></tp:taxon-name></italic> and <italic><tp:taxon-name><tp:taxon-name-part taxon-name-part-type="genus" reg="Calcyopa">C.</tp:taxon-name-part><tp:taxon-name-part taxon-name-part-type="species" reg="hainana">hainana</tp:taxon-name-part></tp:taxon-name></italic>; and the <italic><tp:taxon-name><tp:taxon-name-part taxon-name-part-type="genus" reg="Calcyopa">C.</tp:taxon-name-part><tp:taxon-name-part taxon-name-part-type="species" reg="rosearia">rosearia</tp:taxon-name-part></tp:taxon-name></italic> species group, which comprises <italic><tp:taxon-name><tp:taxon-name-part taxon-name-part-type="genus" reg="Calcyopa">C.</tp:taxon-name-part><tp:taxon-name-part taxon-name-part-type="species" reg="rosearia">rosearia</tp:taxon-name-part></tp:taxon-name></italic>, <italic><tp:taxon-name><tp:taxon-name-part taxon-name-part-type="genus" reg="Calcyopa">C.</tp:taxon-name-part><tp:taxon-name-part taxon-name-part-type="species" reg="prasina">prasina</tp:taxon-name-part></tp:taxon-name></italic> and <italic><tp:taxon-name><tp:taxon-name-part taxon-name-part-type="genus" reg="Calcyopa">C.</tp:taxon-name-part><tp:taxon-name-part taxon-name-part-type="species" reg="subprasina">subprasina</tp:taxon-name-part></tp:taxon-name></italic>. The main diagnostic characters of these two species groups are outlined in Table <xref ref-type="table" rid="T1">1</xref>. While the two species groups share several common characters, they are also distinguished by a set of stable features. For the time being, we tentatively retain all of these species within the genus <italic><tp:taxon-name><tp:taxon-name-part taxon-name-part-type="genus" reg="Calcyopa">Calcyopa</tp:taxon-name-part></tp:taxon-name></italic>. However, depending on further molecular evidence, there might be a possibility of establishing a new genus for the <italic><tp:taxon-name><tp:taxon-name-part taxon-name-part-type="genus" reg="Calcyopa">C.</tp:taxon-name-part><tp:taxon-name-part taxon-name-part-type="species" reg="rosearia">rosearia</tp:taxon-name-part></tp:taxon-name></italic> species group or merging it with the genus <italic><tp:taxon-name><tp:taxon-name-part taxon-name-part-type="genus" reg="Necyopa">Necyopa</tp:taxon-name-part></tp:taxon-name></italic> Walker.</p><table-wrap id="T1" position="float" orientation="portrait"><label>Table 1.</label><caption><p>Diagnostic characters separating the <italic><tp:taxon-name><tp:taxon-name-part taxon-name-part-type="genus" reg="Calcyopa">Calcyopa</tp:taxon-name-part><tp:taxon-name-part taxon-name-part-type="species" reg="difoveata">difoveata</tp:taxon-name-part></tp:taxon-name></italic> and <italic><tp:taxon-name><tp:taxon-name-part taxon-name-part-type="genus" reg="Calcyopa">C.</tp:taxon-name-part><tp:taxon-name-part taxon-name-part-type="species" reg="rosearia">rosearia</tp:taxon-name-part></tp:taxon-name></italic> species groups.</p></caption><table id="TID0EBIAG" rules="all"><tbody><tr><th rowspan="1" colspan="1">Diagnostic characters</th><th rowspan="1" colspan="1"><italic><tp:taxon-name><tp:taxon-name-part taxon-name-part-type="genus" reg="Calcyopa">C.</tp:taxon-name-part><tp:taxon-name-part taxon-name-part-type="species" reg="difoveata">difoveata</tp:taxon-name-part></tp:taxon-name></italic> species group</th><th rowspan="1" colspan="1"><italic><tp:taxon-name><tp:taxon-name-part taxon-name-part-type="genus" reg="Calcyopa">C.</tp:taxon-name-part><tp:taxon-name-part taxon-name-part-type="species" reg="rosearia">rosearia</tp:taxon-name-part></tp:taxon-name></italic> species group</th></tr><tr><td rowspan="1" colspan="1">Intersegmental abdominal coremata between ST 6 and ST 7</td><td rowspan="1" colspan="1">absent</td><td rowspan="1" colspan="1">present</td></tr><tr><td rowspan="1" colspan="1">Uncus</td><td rowspan="1" colspan="1">moderately long, apex slightly curved ventrad</td><td rowspan="1" colspan="1">rather long, apex strongly bent ventrad</td></tr><tr><td rowspan="1" colspan="1">Saccular process</td><td rowspan="1" colspan="1">without spines or spined at apex only</td><td rowspan="1" colspan="1">spined over half its length</td></tr><tr><td rowspan="1" colspan="1">Aedeagus</td><td rowspan="1" colspan="1">rather stout, apical sclerotization long, tapering; cornuti spine-like</td><td rowspan="1" colspan="1">thin, apical sclerotization absent or indistinct, cornuti absent</td></tr><tr><td rowspan="1" colspan="1">Lamella postvaginalis</td><td rowspan="1" colspan="1">rather small, rounded</td><td rowspan="1" colspan="1">large, with a large, round incision medio-anteriorly</td></tr><tr><td rowspan="1" colspan="1">Introitus</td><td rowspan="1" colspan="1">small, sclerotized</td><td rowspan="1" colspan="1">large, membranous</td></tr><tr><td rowspan="1" colspan="1">Corpus bursa</td><td rowspan="1" colspan="1">long, cylindrical, proximally slightly inflated</td><td rowspan="1" colspan="1">short, oval or squarish</td></tr></tbody></table></table-wrap></tp:treatment-sec><ref-list><ref id="B17"><mixed-citation xmlns:xlink="http://www.w3.org/1999/xlink" xlink:type="simple"><person-group><name name-style="western"><surname>Stüning</surname><given-names>D</given-names></name></person-group> (<year>2000</year>) <article-title>Additional notes on the <tp:taxon-name><tp:taxon-name-part taxon-name-part-type="subfamily">Ennominae</tp:taxon-name-part></tp:taxon-name> of Nepal, with descriptions of eight new species (<tp:taxon-name><tp:taxon-name-part taxon-name-part-type="family">Geometridae</tp:taxon-name-part></tp:taxon-name>).</article-title> In: <person-group><name name-style="western"><surname>Haruta</surname><given-names>T</given-names></name></person-group> (<role>Ed.</role>) <issue-title>Moths of Nepal, part 6, Tinea 16(Suppl.</issue-title><source>1)</source>, <fpage>94</fpage>–<lpage>152</lpage>. [pls 170–172]</mixed-citation></ref></ref-list></tp:taxon-treatment>
