# Supplementary material for: ﻿Contribution to the knowledge of the genus Calcyopa Stüning, 2000 (Lepidoptera, Geometridae, Ennominae, Boarmiini), with description of a new species
Source: Zookeys. 2025 Mar 28;1233:125–38. doi: 10.3897/zookeys.1233.142955 (PMC11971643; doi:10.3897/zookeys.1233.142955)
Supplement: XML Treatment for Calcyopa difoveata [file zookeys.1233.142955-treatment2.xml]

<!DOCTYPE tp:taxon-treatment
  PUBLIC "-//TaxonX//DTD Taxonomic Treatment Publishing DTD v0 20100105//EN" "tax-treatment-NSO.dtd">
<tp:taxon-treatment xmlns:tp="http://www.plazi.org/taxpub"><tp:treatment-meta><kwd-group><label>Taxon classification</label><kwd>
              <named-content content-type="kingdom">Animalia</named-content>
            </kwd><kwd>
              <named-content content-type="order">Lepidoptera</named-content>
            </kwd><kwd>
              <named-content content-type="family">Geometridae</named-content>
            </kwd></kwd-group><mixed-citation publication-type="journal"><person-group><name><surname>Liu</surname><given-names>Bo</given-names></name></person-group><article-title>﻿Contribution to the knowledge of the genus <italic><tp:taxon-name><tp:taxon-name-part taxon-name-part-type="genus" reg="Calcyopa">Calcyopa</tp:taxon-name-part></tp:taxon-name></italic> Stüning, 2000 (<tp:taxon-name><tp:taxon-name-part taxon-name-part-type="order">Lepidoptera</tp:taxon-name-part></tp:taxon-name>, <tp:taxon-name><tp:taxon-name-part taxon-name-part-type="family">Geometridae</tp:taxon-name-part></tp:taxon-name>, <tp:taxon-name><tp:taxon-name-part taxon-name-part-type="subfamily">Ennominae</tp:taxon-name-part></tp:taxon-name>, <tp:taxon-name><tp:taxon-name-part taxon-name-part-type="tribe">Boarmiini</tp:taxon-name-part></tp:taxon-name>), with description of a new species</article-title><source>Zookeys</source><day>28</day><month>03</month><year>2025</year><volume>1233</volume><fpage>125</fpage><lpage>138</lpage><pub-id pub-id-type="doi">10.3897/zookeys.1233.142955</pub-id></mixed-citation></tp:treatment-meta><tp:nomenclature><label>﻿</label><tp:taxon-name>
            <object-id xmlns:xlink="http://www.w3.org/1999/xlink" content-type="arpha" xlink:type="simple">B921389F-F17E-519E-BD33-D48299A16A9C</object-id>
            <tp:taxon-name-part taxon-name-part-type="genus" reg="Calcyopa">Calcyopa</tp:taxon-name-part>
            <tp:taxon-name-part taxon-name-part-type="species" reg="difoveata">difoveata</tp:taxon-name-part>
          </tp:taxon-name><tp:taxon-authority>(Wehrli, 1943)</tp:taxon-authority><xref ref-type="fig" rid="F2">Figs 2–5</xref><xref ref-type="fig" rid="F3">, 14</xref><xref ref-type="fig" rid="F3">, 15</xref><xref ref-type="fig" rid="F4">, 20</xref><tp:nomenclature-citation-list><tp:nomenclature-citation><tp:taxon-name><tp:taxon-name-part taxon-name-part-type="genus" reg="Boarmia">Boarmia</tp:taxon-name-part> (<tp:taxon-name-part taxon-name-part-type="subgenus" reg="Calichodes">Calichodes</tp:taxon-name-part>) <tp:taxon-name-part taxon-name-part-type="species" reg="difoveata">difoveata</tp:taxon-name-part></tp:taxon-name><comment>Wehrli, 1943, in: Seitz, Gross-Schmett. Erde 4 (Suppl.): 544. Type-locality: “West-Tien-Mu-Shan, Chekiang” (West Tianmushan, Zhejiang Province, China)</comment></tp:nomenclature-citation><tp:nomenclature-citation><tp:taxon-name>
                <tp:taxon-name-part taxon-name-part-type="genus" reg="Calichodes">Calichodes</tp:taxon-name-part>
                <tp:taxon-name-part taxon-name-part-type="species" reg="difoveata">difoveata</tp:taxon-name-part>
              </tp:taxon-name><comment>Wehrli: Fletcher, 1979, In: Nye IWB (ed.), The Generic Names of Moths of the World 3: 32; <xref ref-type="bibr" rid="B9">Parsons et al. 1999</xref>, in: Scoble, Geometrid Moths of the World, A Catalogue, 1: 100.</comment></tp:nomenclature-citation><tp:nomenclature-citation><tp:taxon-name>
                <tp:taxon-name-part taxon-name-part-type="genus" reg="Aethalura">Aethalura</tp:taxon-name-part>
                <tp:taxon-name-part taxon-name-part-type="species" reg="lushanalis">lushanalis</tp:taxon-name-part>
              </tp:taxon-name><comment>Sato, 1987, Japan Heterocerists’ J. 144: 289, 290, figs 3, 4, 8. Synonymized with <tp:taxon-name><tp:taxon-name-part taxon-name-part-type="genus" reg="Calcyopa">C.</tp:taxon-name-part><tp:taxon-name-part taxon-name-part-type="species" reg="difoveata">difoveata</tp:taxon-name-part></tp:taxon-name> by <xref ref-type="bibr" rid="B17">Stüning (2000)</xref>.</comment></tp:nomenclature-citation><tp:nomenclature-citation><tp:taxon-name>
                <tp:taxon-name-part taxon-name-part-type="genus" reg="Calcyopa">Calcyopa</tp:taxon-name-part>
                <tp:taxon-name-part taxon-name-part-type="species" reg="difoveata">difoveata</tp:taxon-name-part>
              </tp:taxon-name><comment>: Stüning, 2000, <tp:taxon-name><tp:taxon-name-part taxon-name-part-type="genus" reg="Tinea">Tinea</tp:taxon-name-part></tp:taxon-name> 16 (Suppl. 1): 135, fig. 1507; <xref ref-type="bibr" rid="B13">Sato 2020</xref>, in: Kishida Y, Moths of Laos, Part 1, <tp:taxon-name><tp:taxon-name-part taxon-name-part-type="genus" reg="Tinea">Tinea</tp:taxon-name-part></tp:taxon-name> 25 (Suppl. 2): 81, pl. 28, fig. 30; <xref ref-type="bibr" rid="B14">Sato 2022</xref>, <tp:taxon-name><tp:taxon-name-part taxon-name-part-type="genus" reg="Tinea">Tinea</tp:taxon-name-part></tp:taxon-name> 26 (3): 228, 230, figs 9, 10, 24, 36.</comment></tp:nomenclature-citation></tp:nomenclature-citation-list></tp:nomenclature><tp:treatment-sec sec-type="type material" id="SECID0EQWAE"><title>Type material examined.</title><p><bold><italic>Lectotype</italic></bold>: China – <bold>Zhejiang Province</bold> • ♂; Pz. Chekiang, West-tien-mu-shan (= Zhejiang, West Tianmushan); 1600 m; 26 Apr. 1932; H. Höne leg.; gen. prep. slide no. 2451-DS; <named-content xmlns:xlink="http://www.w3.org/1999/xlink" content-type="dwc:institutional_code" xlink:title="Zoologisches Forschungsmuseum Alexander Koenig" xlink:href="http://grbio.org/institution/zoologisches-forschungsmuseum-alexander-koenig" xlink:type="simple">ZFMK</named-content> (des. Stüning, 2000).</p><fig id="F2" position="float" orientation="portrait"><object-id xmlns:xlink="http://www.w3.org/1999/xlink" content-type="doi" xlink:type="simple">10.3897/zookeys.1233.142955.figures2-13</object-id><object-id xmlns:xlink="http://www.w3.org/1999/xlink" content-type="arpha" xlink:type="simple">917096FC-4FF5-5A56-A0F4-CFDCC9265855</object-id><label>Figures 2–13.</label><caption><p>Adults of <italic><tp:taxon-name><tp:taxon-name-part taxon-name-part-type="genus" reg="Calcyopa">Calcyopa</tp:taxon-name-part></tp:taxon-name></italic> species. <bold>2–5</bold><italic><tp:taxon-name><tp:taxon-name-part taxon-name-part-type="genus" reg="Calcyopa">C.</tp:taxon-name-part><tp:taxon-name-part taxon-name-part-type="species" reg="difoveata">difoveata</tp:taxon-name-part></tp:taxon-name></italic>, Hainan, China, <abbrev xmlns:xlink="http://www.w3.org/1999/xlink" xlink:title="Coconut Research Institute, Chinese Academy of Tropical Agricultural Sciences" id="ABBRID0E4XAE" xlink:type="simple">CRICATAS</abbrev><bold>2</bold> male, upperside <bold>3</bold> ditto, underside <bold>4</bold> female, upperside <bold>5</bold> ditto, underside <bold>6</bold><italic><tp:taxon-name><tp:taxon-name-part taxon-name-part-type="genus" reg="Calcyopa">C.</tp:taxon-name-part><tp:taxon-name-part taxon-name-part-type="species" reg="fansipana">fansipana</tp:taxon-name-part></tp:taxon-name></italic>, holotype, male, upperside, N. Vietnam, <named-content xmlns:xlink="http://www.w3.org/1999/xlink" content-type="dwc:institutional_code" xlink:title="Institute for Agro-Environmental Sciences" xlink:href="http://grbio.org/institution/national-institute-agro-environmental-sciences" xlink:type="simple">NIAES</named-content><bold>7</bold> ditto, underside <bold>8–11</bold><italic><tp:taxon-name><tp:taxon-name-part taxon-name-part-type="genus" reg="Calcyopa">C.</tp:taxon-name-part><tp:taxon-name-part taxon-name-part-type="species" reg="hainana">hainana</tp:taxon-name-part></tp:taxon-name></italic> sp. nov., Hainan, China, <abbrev xmlns:xlink="http://www.w3.org/1999/xlink" xlink:title="Coconut Research Institute, Chinese Academy of Tropical Agricultural Sciences" id="ABBRID0EJZAE" xlink:type="simple">CRICATAS</abbrev>/ <named-content xmlns:xlink="http://www.w3.org/1999/xlink" content-type="dwc:institutional_code" xlink:title="Institute of Zoology, Chinese Academy of Sciences" xlink:href="http://grbio.org/institution/institute-zoology-chinese-academy-sciences" xlink:type="simple">IZCAS</named-content><bold>8</bold> holotype, male, upperside <bold>9</bold> ditto, underside <bold>10</bold> paratype, female, upperside <bold>11</bold> ditto, underside <bold>12, 13</bold> specimens of <italic><tp:taxon-name><tp:taxon-name-part taxon-name-part-type="genus" reg="Calcyopa">C.</tp:taxon-name-part><tp:taxon-name-part taxon-name-part-type="species" reg="hainana">hainana</tp:taxon-name-part></tp:taxon-name></italic> sp. nov. in resting position, type series, Hainan, China <bold>12</bold> male <bold>13</bold> female. Scale bar: 1 cm.</p></caption><graphic xmlns:xlink="http://www.w3.org/1999/xlink" xlink:href="zookeys-1233-125_article-142955__-g002.jpg" position="float" orientation="portrait" xlink:type="simple" id="oo_1293746.jpg"><uri content-type="original_file" xlink:type="simple">https://binary.pensoft.net/fig/1293746</uri></graphic></fig><p><bold><italic>Paralectotypes</italic></bold>: China – <bold>Zhejiang Province</bold> • 2 ♂♂, 1 ♀; same locality and collector as lectotype; 30 Apr. 1932; <named-content xmlns:xlink="http://www.w3.org/1999/xlink" content-type="dwc:institutional_code" xlink:title="Zoologisches Forschungsmuseum Alexander Koenig" xlink:href="http://grbio.org/institution/zoologisches-forschungsmuseum-alexander-koenig" xlink:type="simple">ZFMK</named-content>. – <bold>Guangdong Province</bold> • 1 ♀; Lienping (Heyuan City, Lianping County); May; H. Höne leg.; coll. Wehrli, <named-content xmlns:xlink="http://www.w3.org/1999/xlink" content-type="dwc:institutional_code" xlink:title="Zoologisches Forschungsmuseum Alexander Koenig" xlink:href="http://grbio.org/institution/zoologisches-forschungsmuseum-alexander-koenig" xlink:type="simple">ZFMK</named-content>. <bold>Remark</bold>: Wehrli (1943: 544) mentioned seven syntypes that were collected between 23 April and 13 June. Two female paralectotypes not included in the preceding material examined are not in coll. <named-content xmlns:xlink="http://www.w3.org/1999/xlink" content-type="dwc:institutional_code" xlink:title="Zoologisches Forschungsmuseum Alexander Koenig" xlink:href="http://grbio.org/institution/zoologisches-forschungsmuseum-alexander-koenig" xlink:type="simple">ZFMK</named-content>, but should be the two specimens given to coll. <named-content xmlns:xlink="http://www.w3.org/1999/xlink" content-type="dwc:institutional_code" xlink:title="Natural History Museum, London" xlink:href="http://grbio.org/institution/natural-history-museum-london" xlink:type="simple">NHMUK</named-content> in exchange (1961).</p></tp:treatment-sec><tp:treatment-sec sec-type="material" id="SECID0EM2AE"><title>Additional material examined.</title><p>China – <bold>Zhejiang Province</bold> • 4 ♂♂, 2 ♀♀; same locality and collector as lectotype; 3 Apr., 4 Apr., 10 Apr., 17 Apr. (2), 18 Apr. 1932; <named-content xmlns:xlink="http://www.w3.org/1999/xlink" content-type="dwc:institutional_code" xlink:title="Zoologisches Forschungsmuseum Alexander Koenig" xlink:href="http://grbio.org/institution/zoologisches-forschungsmuseum-alexander-koenig" xlink:type="simple">ZFMK</named-content> • 5 ♂♂, 2 ♀♀; same locality and collector as lectotype; 400 m; mid-April 1936; gen. glycerol no. 6/B1♂; <named-content xmlns:xlink="http://www.w3.org/1999/xlink" content-type="dwc:institutional_code" xlink:title="Zoologisches Forschungsmuseum Alexander Koenig" xlink:href="http://grbio.org/institution/zoologisches-forschungsmuseum-alexander-koenig" xlink:type="simple">ZFMK</named-content> • 1 ♀; Chekiang, Wenchow (= Zhejiang, Wenzhou); 18 Apr. 1939; H. Höne leg.; <named-content xmlns:xlink="http://www.w3.org/1999/xlink" content-type="dwc:institutional_code" xlink:title="Zoologisches Forschungsmuseum Alexander Koenig" xlink:href="http://grbio.org/institution/zoologisches-forschungsmuseum-alexander-koenig" xlink:type="simple">ZFMK</named-content> • 3 ♂♂, 1 ♀; same locality and collector as for preceding; June 1939; <named-content xmlns:xlink="http://www.w3.org/1999/xlink" content-type="dwc:institutional_code" xlink:title="Zoologisches Forschungsmuseum Alexander Koenig" xlink:href="http://grbio.org/institution/zoologisches-forschungsmuseum-alexander-koenig" xlink:type="simple">ZFMK</named-content> • 1 ♂, 2 ♀♀; same locality and collector as for preceding; July 1939; gen. glycerol no. 6/B3♀; <named-content xmlns:xlink="http://www.w3.org/1999/xlink" content-type="dwc:institutional_code" xlink:title="Zoologisches Forschungsmuseum Alexander Koenig" xlink:href="http://grbio.org/institution/zoologisches-forschungsmuseum-alexander-koenig" xlink:type="simple">ZFMK</named-content>. – <bold>Fujian Province</bold> • 1 ♂; Fukien, Kuatun (= Fujian, Guadun); <named-content xmlns:xlink="http://www.w3.org/1999/xlink" content-type="dwc:verbatimCoordinates" xlink:type="simple"><named-content content-type="geo-json" specific-use="{&#34;type&#34;:&#34;Point&#34;,&#34;coordinates&#34;:[117.400000,27.400000]}" id="NCID0EN3AE" xlink:type="simple">27.40°N, 117.40°E</named-content></named-content>; 2300 m; 3 Apr. 1938; J. Klapperich leg.; <named-content xmlns:xlink="http://www.w3.org/1999/xlink" content-type="dwc:institutional_code" xlink:title="Zoologisches Forschungsmuseum Alexander Koenig" xlink:href="http://grbio.org/institution/zoologisches-forschungsmuseum-alexander-koenig" xlink:type="simple">ZFMK</named-content>. – <bold>Guangdong Province</bold> • 2 ♂♂, 3 ♀♀; Canton or Lienping; <named-content xmlns:xlink="http://www.w3.org/1999/xlink" content-type="dwc:institutional_code" xlink:title="Zoologisches Forschungsmuseum Alexander Koenig" xlink:href="http://grbio.org/institution/zoologisches-forschungsmuseum-alexander-koenig" xlink:type="simple">ZFMK</named-content>. – <bold>Taiwan Province</bold> • 2 ♂♂ (paratypes of <italic><tp:taxon-name><tp:taxon-name-part taxon-name-part-type="genus" reg="Aethalura">Aethalura</tp:taxon-name-part><tp:taxon-name-part taxon-name-part-type="species" reg="lushanalis">lushanalis</tp:taxon-name-part></tp:taxon-name></italic> Sato, 1987); Nantou Hsien, Lushan-wenchuan; 13–14 Aug. 1983; R. Sato leg.; <named-content xmlns:xlink="http://www.w3.org/1999/xlink" content-type="dwc:institutional_code" xlink:title="Zoologisches Forschungsmuseum Alexander Koenig" xlink:href="http://grbio.org/institution/zoologisches-forschungsmuseum-alexander-koenig" xlink:type="simple">ZFMK</named-content> • 2 ♀♀; Kaohsiung, Liukuei Sanping; 650 m; 24–26 Jul. 1987; R. Sato leg.; <named-content xmlns:xlink="http://www.w3.org/1999/xlink" content-type="dwc:institutional_code" xlink:title="Zoologisches Forschungsmuseum Alexander Koenig" xlink:href="http://grbio.org/institution/zoologisches-forschungsmuseum-alexander-koenig" xlink:type="simple">ZFMK</named-content> • 1 ♂; Nantou Co., Hueisun Forest; 600 m; 22 Jun. 1993; F. Aulombard &amp; J. Plante leg.; <named-content xmlns:xlink="http://www.w3.org/1999/xlink" content-type="dwc:institutional_code" xlink:title="Zoologisches Forschungsmuseum Alexander Koenig" xlink:href="http://grbio.org/institution/zoologisches-forschungsmuseum-alexander-koenig" xlink:type="simple">ZFMK</named-content> • 1 ♂, 1 ♀; same locality and collectors as for preceding; 570–800 m; 28/29 Sep. 1992; <named-content xmlns:xlink="http://www.w3.org/1999/xlink" content-type="dwc:institutional_code" xlink:title="Zoologisches Forschungsmuseum Alexander Koenig" xlink:href="http://grbio.org/institution/zoologisches-forschungsmuseum-alexander-koenig" xlink:type="simple">ZFMK</named-content>. – <bold>Hainan Province</bold> • 1 ♂, 1 ♀; Wuzhishan; 1333 m; 10 Jan. 2008; V. Siniaev leg.; <named-content xmlns:xlink="http://www.w3.org/1999/xlink" content-type="dwc:institutional_code" xlink:title="Zoologische Staatssammlung München" xlink:href="http://grbio.org/institution/bavarian-state-collection-zoology" xlink:type="simple">ZSM</named-content> • 5 ♂♂, 3 ♀♀; Wuzhishan; 756 m; 25 Mar. 2023; Bo Liu leg.; CATASCRI.</p></tp:treatment-sec><tp:treatment-sec sec-type="diagnosis" id="SECID0E64AE"><title>Diagnosis.</title><p>The diagnostic characters are given under the newly described species.</p></tp:treatment-sec><tp:treatment-sec sec-type="distribution" id="SECID0EE5AE"><title>Distribution.</title><p>China (Zhejiang, Fujian, Jiangxi, Guangdong, Hainan, Taiwan), Vietnam, Laos.</p></tp:treatment-sec><tp:treatment-sec sec-type="Genetic data" id="SECID0EJ5AE"><title>Genetic data.</title><p>The Barcode Index Number for <italic><tp:taxon-name><tp:taxon-name-part taxon-name-part-type="genus" reg="Calcyopa">Calcyopa</tp:taxon-name-part><tp:taxon-name-part taxon-name-part-type="species" reg="difoveata">difoveata</tp:taxon-name-part></tp:taxon-name></italic> is <ext-link xmlns:xlink="http://www.w3.org/1999/xlink" xlink:href="https://portal.boldsystems.org/bin/BOLD:AAH0723" ext-link-type="uri" xlink:type="simple">BOLD: AAH0723</ext-link> (<italic>N</italic> = 3, Sample IDs: CRICATAS00104, BC <named-content xmlns:xlink="http://www.w3.org/1999/xlink" content-type="dwc:institutional_code" xlink:title="Zoologische Staatssammlung München" xlink:href="http://grbio.org/institution/bavarian-state-collection-zoology" xlink:type="simple">ZSM</named-content> Lep 16015, BC <named-content xmlns:xlink="http://www.w3.org/1999/xlink" content-type="dwc:institutional_code" xlink:title="Zoologische Staatssammlung München" xlink:href="http://grbio.org/institution/bavarian-state-collection-zoology" xlink:type="simple">ZSM</named-content> Lep 15995).</p></tp:treatment-sec><tp:treatment-sec sec-type="remarks" id="SECID0EJ6AE"><title>Remarks.</title><p>This species is now recorded for the first time from Hainan Island, China. Some specimens from Hainan show minor differences in genitalia compared to those from Taiwan and Vietnam, including variation in the thickness of the gnathos in male genitalia as well as the shape of the lamella postvaginalis in female genitalia. At present, we treat these as infrasubspecific variations.</p></tp:treatment-sec><tp:treatment-sec><!--Section generated to contain objects referenced in tp:taxon-treatment.--><fig id="F3" position="float" orientation="portrait"><object-id xmlns:xlink="http://www.w3.org/1999/xlink" content-type="doi" xlink:type="simple">10.3897/zookeys.1233.142955.figures14-19</object-id><object-id xmlns:xlink="http://www.w3.org/1999/xlink" content-type="arpha" xlink:type="simple">C8000472-F92F-531A-B85F-B2B6CDDB463E</object-id><label>Figures 14–19.</label><caption><p>Male genitalia of <italic><tp:taxon-name><tp:taxon-name-part taxon-name-part-type="genus" reg="Calcyopa">Calcyopa</tp:taxon-name-part></tp:taxon-name></italic> species. <bold>14, 15</bold><italic><tp:taxon-name><tp:taxon-name-part taxon-name-part-type="genus" reg="Calcyopa">C.</tp:taxon-name-part><tp:taxon-name-part taxon-name-part-type="species" reg="difoveata">difoveata</tp:taxon-name-part></tp:taxon-name></italic>, Hainan, China <bold>14</bold> genitalia capsule <bold>15</bold> aedeagus, close-up of cornuti at the bottom left <bold>16, 17</bold><italic><tp:taxon-name><tp:taxon-name-part taxon-name-part-type="genus" reg="Calcyopa">C.</tp:taxon-name-part><tp:taxon-name-part taxon-name-part-type="species" reg="fansipana">fansipana</tp:taxon-name-part></tp:taxon-name></italic>, holotype, N. Vietnam, gen. prep. no. RS8731 <bold>16</bold> genitalia capsule <bold>17</bold> aedeagus <bold>18, 19</bold><italic><tp:taxon-name><tp:taxon-name-part taxon-name-part-type="genus" reg="Calcyopa">C.</tp:taxon-name-part><tp:taxon-name-part taxon-name-part-type="species" reg="hainana">hainana</tp:taxon-name-part></tp:taxon-name></italic> sp. nov., paratype, Hainan, China, gen. prep. no. CRICATAS00101 <bold>18</bold> genitalia capsule <bold>19</bold> aedeagus. Scale bar: 1 mm.</p></caption><graphic xmlns:xlink="http://www.w3.org/1999/xlink" xlink:href="zookeys-1233-125_article-142955__-g003.jpg" position="float" orientation="portrait" xlink:type="simple" id="oo_1293747.jpg"><uri content-type="original_file" xlink:type="simple">https://binary.pensoft.net/fig/1293747</uri></graphic></fig><fig id="F4" position="float" orientation="portrait"><object-id xmlns:xlink="http://www.w3.org/1999/xlink" content-type="doi" xlink:type="simple">10.3897/zookeys.1233.142955.figures20-21</object-id><object-id xmlns:xlink="http://www.w3.org/1999/xlink" content-type="arpha" xlink:type="simple">2C1D7CF1-E45D-5034-A99F-7D5EA5353A68</object-id><label>Figures 20, 21.</label><caption><p>Female genitalia of <italic><tp:taxon-name><tp:taxon-name-part taxon-name-part-type="genus" reg="Calcyopa">Calcyopa</tp:taxon-name-part></tp:taxon-name></italic> species. <bold>20</bold><italic><tp:taxon-name><tp:taxon-name-part taxon-name-part-type="genus" reg="Calcyopa">C.</tp:taxon-name-part><tp:taxon-name-part taxon-name-part-type="species" reg="difoveata">difoveata</tp:taxon-name-part></tp:taxon-name></italic>, Hainan, China <bold>21</bold><italic><tp:taxon-name><tp:taxon-name-part taxon-name-part-type="genus" reg="Calcyopa">C.</tp:taxon-name-part><tp:taxon-name-part taxon-name-part-type="species" reg="hainana">hainana</tp:taxon-name-part></tp:taxon-name></italic> sp. nov., paratype, Hainan, China, gen. prep. no. CRICATAS00103. Scale bar: 1 mm.</p></caption><graphic xmlns:xlink="http://www.w3.org/1999/xlink" xlink:href="zookeys-1233-125_article-142955__-g004.jpg" position="float" orientation="portrait" xlink:type="simple" id="oo_1293748.jpg"><uri content-type="original_file" xlink:type="simple">https://binary.pensoft.net/fig/1293748</uri></graphic></fig></tp:treatment-sec><ref-list><ref id="B9"><mixed-citation xmlns:xlink="http://www.w3.org/1999/xlink" xlink:type="simple"><person-group><name name-style="western"><surname>Parsons</surname><given-names>MS</given-names></name><name name-style="western"><surname>Scoble</surname><given-names>MJ</given-names></name><name name-style="western"><surname>Honey</surname><given-names>MR</given-names></name><name name-style="western"><surname>Pitkin</surname><given-names>LM</given-names></name><name name-style="western"><surname>Pitkin</surname><given-names>BR</given-names></name></person-group> (<year>1999</year>) <source>The catalogue. In: Scoble MJ (Ed.) Geometrid Moths of the World: A Catalogue (<tp:taxon-name><tp:taxon-name-part taxon-name-part-type="order">Lepidoptera</tp:taxon-name-part></tp:taxon-name>, <tp:taxon-name><tp:taxon-name-part taxon-name-part-type="family">Geometridae</tp:taxon-name-part></tp:taxon-name>) (Vols 1–2).</source><publisher-name>CSIRO</publisher-name>, <publisher-loc>Collingwood</publisher-loc>, <size units="page">1016 pp</size>. <ext-link xlink:href="10.1163/9789004542006_006" ext-link-type="doi" xlink:type="simple">https://doi.org/10.1163/9789004542006_006</ext-link></mixed-citation></ref><ref id="B17"><mixed-citation xmlns:xlink="http://www.w3.org/1999/xlink" xlink:type="simple"><person-group><name name-style="western"><surname>Stüning</surname><given-names>D</given-names></name></person-group> (<year>2000</year>) <article-title>Additional notes on the <tp:taxon-name><tp:taxon-name-part taxon-name-part-type="subfamily">Ennominae</tp:taxon-name-part></tp:taxon-name> of Nepal, with descriptions of eight new species (<tp:taxon-name><tp:taxon-name-part taxon-name-part-type="family">Geometridae</tp:taxon-name-part></tp:taxon-name>).</article-title> In: <person-group><name name-style="western"><surname>Haruta</surname><given-names>T</given-names></name></person-group> (<role>Ed.</role>) <issue-title>Moths of Nepal, part 6, Tinea 16(Suppl.</issue-title><source>1)</source>, <fpage>94</fpage>–<lpage>152</lpage>. [pls 170–172]</mixed-citation></ref><ref id="B13"><mixed-citation xmlns:xlink="http://www.w3.org/1999/xlink" xlink:type="simple"><person-group><name name-style="western"><surname>Sato</surname><given-names>R</given-names></name></person-group> (<year>2020</year>) <article-title><tp:taxon-name><tp:taxon-name-part taxon-name-part-type="family">Geometridae</tp:taxon-name-part></tp:taxon-name> (<tp:taxon-name><tp:taxon-name-part taxon-name-part-type="subfamily">Ennominae</tp:taxon-name-part></tp:taxon-name>, <tp:taxon-name><tp:taxon-name-part taxon-name-part-type="tribe">Boarmiini</tp:taxon-name-part></tp:taxon-name>).</article-title> In: <person-group><name name-style="western"><surname>Kishida</surname><given-names>Y</given-names></name></person-group> (<role>Ed.</role>) <issue-title>Moths of Laos, Part 1, Tinea 25(Suppl.</issue-title><source>2)</source>, <fpage>60</fpage>–<lpage>86</lpage>. [pls 18–29]</mixed-citation></ref><ref id="B14"><mixed-citation xmlns:xlink="http://www.w3.org/1999/xlink" xlink:type="simple"><person-group><name name-style="western"><surname>Sato</surname><given-names>R</given-names></name></person-group> (<year>2022</year>) <article-title>Descriptions of two new species of the genus <italic><tp:taxon-name><tp:taxon-name-part taxon-name-part-type="genus">Calcyopa</tp:taxon-name-part></tp:taxon-name></italic> Stüning and its related new genus from Southeast Asia (<tp:taxon-name><tp:taxon-name-part taxon-name-part-type="family">Geometridae</tp:taxon-name-part></tp:taxon-name>, <tp:taxon-name><tp:taxon-name-part taxon-name-part-type="subfamily">Ennominae</tp:taxon-name-part></tp:taxon-name>).</article-title><source><tp:taxon-name><tp:taxon-name-part taxon-name-part-type="genus">Tinea</tp:taxon-name-part></tp:taxon-name></source><volume>26</volume>(<issue>3</issue>): <fpage>226</fpage>–<lpage>234</lpage>.</mixed-citation></ref></ref-list></tp:taxon-treatment>
