# Supplementary material for: ﻿Contribution to the knowledge of the genus Calcyopa Stüning, 2000 (Lepidoptera, Geometridae, Ennominae, Boarmiini), with description of a new species
Source: Zookeys. 2025 Mar 28;1233:125–38. doi: 10.3897/zookeys.1233.142955 (PMC11971643; doi:10.3897/zookeys.1233.142955)
Supplement: XML Treatment for Calcyopa fansipana [file zookeys.1233.142955-treatment3.xml]

<!DOCTYPE tp:taxon-treatment
  PUBLIC "-//TaxonX//DTD Taxonomic Treatment Publishing DTD v0 20100105//EN" "tax-treatment-NSO.dtd">
<tp:taxon-treatment xmlns:tp="http://www.plazi.org/taxpub"><tp:treatment-meta><kwd-group><label>Taxon classification</label><kwd>
              <named-content content-type="kingdom">Animalia</named-content>
            </kwd><kwd>
              <named-content content-type="order">Lepidoptera</named-content>
            </kwd><kwd>
              <named-content content-type="family">Geometridae</named-content>
            </kwd></kwd-group><mixed-citation publication-type="journal"><person-group><name><surname>Liu</surname><given-names>Bo</given-names></name></person-group><article-title>﻿Contribution to the knowledge of the genus <italic><tp:taxon-name><tp:taxon-name-part taxon-name-part-type="genus" reg="Calcyopa">Calcyopa</tp:taxon-name-part></tp:taxon-name></italic> Stüning, 2000 (<tp:taxon-name><tp:taxon-name-part taxon-name-part-type="order">Lepidoptera</tp:taxon-name-part></tp:taxon-name>, <tp:taxon-name><tp:taxon-name-part taxon-name-part-type="family">Geometridae</tp:taxon-name-part></tp:taxon-name>, <tp:taxon-name><tp:taxon-name-part taxon-name-part-type="subfamily">Ennominae</tp:taxon-name-part></tp:taxon-name>, <tp:taxon-name><tp:taxon-name-part taxon-name-part-type="tribe">Boarmiini</tp:taxon-name-part></tp:taxon-name>), with description of a new species</article-title><source>Zookeys</source><day>28</day><month>03</month><year>2025</year><volume>1233</volume><fpage>125</fpage><lpage>138</lpage><pub-id pub-id-type="doi">10.3897/zookeys.1233.142955</pub-id></mixed-citation></tp:treatment-meta><tp:nomenclature><label>﻿</label><tp:taxon-name>
            <object-id xmlns:xlink="http://www.w3.org/1999/xlink" content-type="arpha" xlink:type="simple">021361F1-B418-59D0-8BAD-1F753A2DB818</object-id>
            <tp:taxon-name-part taxon-name-part-type="genus" reg="Calcyopa">Calcyopa</tp:taxon-name-part>
            <tp:taxon-name-part taxon-name-part-type="species" reg="fansipana">fansipana</tp:taxon-name-part>
          </tp:taxon-name><tp:taxon-authority>Sato, 2022</tp:taxon-authority><xref ref-type="fig" rid="F2">Figs 6</xref><xref ref-type="fig" rid="F2">, 7</xref><xref ref-type="fig" rid="F3">, 16</xref><xref ref-type="fig" rid="F3">, 17</xref><tp:nomenclature-citation-list><tp:nomenclature-citation><tp:taxon-name>
                <tp:taxon-name-part taxon-name-part-type="genus" reg="Calcyopa">Calcyopa</tp:taxon-name-part>
                <tp:taxon-name-part taxon-name-part-type="species" reg="fansipana">fansipana</tp:taxon-name-part>
              </tp:taxon-name><comment>Sato, 2022, <tp:taxon-name><tp:taxon-name-part taxon-name-part-type="genus" reg="Tinea">Tinea</tp:taxon-name-part></tp:taxon-name> 26 (3): 226, figs 1, 2, 23. Type-locality: Mt Fan-si-pan, N. Vietnam.</comment></tp:nomenclature-citation></tp:nomenclature-citation-list></tp:nomenclature><tp:treatment-sec sec-type="type material" id="SECID0EYBAG"><title>Type material examined.</title><p><bold><italic>Holotype</italic></bold>: Vietnam • ♂; N. Vietnam, Cha-pa (Sa Pa), Mt Fan-si-pan, N. Seite; <named-content xmlns:xlink="http://www.w3.org/1999/xlink" content-type="dwc:verbatimCoordinates" xlink:type="simple"><named-content content-type="geo-json" specific-use="{&#34;type&#34;:&#34;Point&#34;,&#34;coordinates&#34;:[103.733333,22.283333]}" id="NCID0EGCAG" xlink:type="simple">22°17'N, 103°44'E</named-content></named-content>; 1600 m; 21–23 Apr. 1995; leg. Sinjaev &amp; Sammler, ex coll. A. Schintlmeister; Prim Urwald; <named-content xmlns:xlink="http://www.w3.org/1999/xlink" content-type="dwc:institutional_code" xlink:title="Institute for Agro-Environmental Sciences" xlink:href="http://grbio.org/institution/national-institute-agro-environmental-sciences" xlink:type="simple">NIAES</named-content>.</p><fig id="F3" position="float" orientation="portrait"><object-id xmlns:xlink="http://www.w3.org/1999/xlink" content-type="doi" xlink:type="simple">10.3897/zookeys.1233.142955.figures14-19</object-id><object-id xmlns:xlink="http://www.w3.org/1999/xlink" content-type="arpha" xlink:type="simple">C8000472-F92F-531A-B85F-B2B6CDDB463E</object-id><label>Figures 14–19.</label><caption><p>Male genitalia of <italic><tp:taxon-name><tp:taxon-name-part taxon-name-part-type="genus" reg="Calcyopa">Calcyopa</tp:taxon-name-part></tp:taxon-name></italic> species. <bold>14, 15</bold><italic><tp:taxon-name><tp:taxon-name-part taxon-name-part-type="genus" reg="Calcyopa">C.</tp:taxon-name-part><tp:taxon-name-part taxon-name-part-type="species" reg="difoveata">difoveata</tp:taxon-name-part></tp:taxon-name></italic>, Hainan, China <bold>14</bold> genitalia capsule <bold>15</bold> aedeagus, close-up of cornuti at the bottom left <bold>16, 17</bold><italic><tp:taxon-name><tp:taxon-name-part taxon-name-part-type="genus" reg="Calcyopa">C.</tp:taxon-name-part><tp:taxon-name-part taxon-name-part-type="species" reg="fansipana">fansipana</tp:taxon-name-part></tp:taxon-name></italic>, holotype, N. Vietnam, gen. prep. no. RS8731 <bold>16</bold> genitalia capsule <bold>17</bold> aedeagus <bold>18, 19</bold><italic><tp:taxon-name><tp:taxon-name-part taxon-name-part-type="genus" reg="Calcyopa">C.</tp:taxon-name-part><tp:taxon-name-part taxon-name-part-type="species" reg="hainana">hainana</tp:taxon-name-part></tp:taxon-name></italic> sp. nov., paratype, Hainan, China, gen. prep. no. CRICATAS00101 <bold>18</bold> genitalia capsule <bold>19</bold> aedeagus. Scale bar: 1 mm.</p></caption><graphic xmlns:xlink="http://www.w3.org/1999/xlink" xlink:href="zookeys-1233-125_article-142955__-g003.jpg" position="float" orientation="portrait" xlink:type="simple" id="oo_1293747.jpg"><uri content-type="original_file" xlink:type="simple">https://binary.pensoft.net/fig/1293747</uri></graphic></fig><p><bold><italic>Paratype</italic></bold>: Vietnam • 1 ♂; same data as holotype; <named-content xmlns:xlink="http://www.w3.org/1999/xlink" content-type="dwc:institutional_code" xlink:title="Institute for Agro-Environmental Sciences" xlink:href="http://grbio.org/institution/national-institute-agro-environmental-sciences" xlink:type="simple">NIAES</named-content>.</p></tp:treatment-sec><tp:treatment-sec sec-type="material" id="SECID0EBFAG"><title>Additional material examined.</title><p>Vietnam • 5 ♂♂; same locality and elevation as holotype; 01–05 Mar. 1995; ex coll./ leg. Dr. R. Brechlin; <named-content xmlns:xlink="http://www.w3.org/1999/xlink" content-type="dwc:institutional_code" xlink:title="Zoologisches Forschungsmuseum Alexander Koenig" xlink:href="http://grbio.org/institution/zoologisches-forschungsmuseum-alexander-koenig" xlink:type="simple">ZFMK</named-content> • 1 ♂; same locality and collector as for preceding; 1520 m; <named-content xmlns:xlink="http://www.w3.org/1999/xlink" content-type="dwc:institutional_code" xlink:title="Zoologisches Forschungsmuseum Alexander Koenig" xlink:href="http://grbio.org/institution/zoologisches-forschungsmuseum-alexander-koenig" xlink:type="simple">ZFMK</named-content>.</p></tp:treatment-sec><tp:treatment-sec sec-type="diagnosis" id="SECID0EPFAG"><title>Diagnosis.</title><p>Diagnostic characters are given under the newly described species. The male adult and genitalia are illustrated in <xref ref-type="bibr" rid="B14">Sato (2022)</xref>, but we depict them here again for comparison with the other two species of <italic>difoveata</italic>-group. The female is still unknown at present.</p></tp:treatment-sec><tp:treatment-sec sec-type="distribution" id="SECID0EDGAG"><title>Distribution.</title><p>Vietnam.</p></tp:treatment-sec><tp:treatment-sec sec-type="Genetic data" id="SECID0EIGAG"><title>Genetic data.</title><p>No data available.</p></tp:treatment-sec><tp:treatment-sec sec-type="remarks" id="SECID0ENGAG"><title>Remarks.</title><p><xref ref-type="bibr" rid="B17">Stüning (2000</xref>: 135) already mentioned this species as “an undescribed species also from Vietnam”, which was later described as <italic><tp:taxon-name><tp:taxon-name-part taxon-name-part-type="genus" reg="Calcyopa"/><tp:taxon-name-part taxon-name-part-type="species" reg="fansipana">fansipana</tp:taxon-name-part></tp:taxon-name></italic> by <xref ref-type="bibr" rid="B14">Sato (2022</xref>: 226). He wrote in the description: “Third abdominal sternite with setal comb” and “Hind tibia with hair-pencil”. These two characters were mentioned by an unexplainable error (Sato 2023, pers. comm.). Both setal comb and hair-pencil are absent in all species of the genus <italic><tp:taxon-name><tp:taxon-name-part taxon-name-part-type="genus" reg="Calcyopa">Calcyopa</tp:taxon-name-part></tp:taxon-name></italic>, which, of course, was known to Sato.</p></tp:treatment-sec><tp:treatment-sec><!--Section generated to contain objects referenced in tp:taxon-treatment.--><fig id="F2" position="float" orientation="portrait"><object-id xmlns:xlink="http://www.w3.org/1999/xlink" content-type="doi" xlink:type="simple">10.3897/zookeys.1233.142955.figures2-13</object-id><object-id xmlns:xlink="http://www.w3.org/1999/xlink" content-type="arpha" xlink:type="simple">917096FC-4FF5-5A56-A0F4-CFDCC9265855</object-id><label>Figures 2–13.</label><caption><p>Adults of <italic><tp:taxon-name><tp:taxon-name-part taxon-name-part-type="genus" reg="Calcyopa">Calcyopa</tp:taxon-name-part></tp:taxon-name></italic> species. <bold>2–5</bold><italic><tp:taxon-name><tp:taxon-name-part taxon-name-part-type="genus" reg="Calcyopa">C.</tp:taxon-name-part><tp:taxon-name-part taxon-name-part-type="species" reg="difoveata">difoveata</tp:taxon-name-part></tp:taxon-name></italic>, Hainan, China, <abbrev xmlns:xlink="http://www.w3.org/1999/xlink" xlink:title="Coconut Research Institute, Chinese Academy of Tropical Agricultural Sciences" id="ABBRID0E4XAE" xlink:type="simple">CRICATAS</abbrev><bold>2</bold> male, upperside <bold>3</bold> ditto, underside <bold>4</bold> female, upperside <bold>5</bold> ditto, underside <bold>6</bold><italic><tp:taxon-name><tp:taxon-name-part taxon-name-part-type="genus" reg="Calcyopa">C.</tp:taxon-name-part><tp:taxon-name-part taxon-name-part-type="species" reg="fansipana">fansipana</tp:taxon-name-part></tp:taxon-name></italic>, holotype, male, upperside, N. Vietnam, <named-content xmlns:xlink="http://www.w3.org/1999/xlink" content-type="dwc:institutional_code" xlink:title="Institute for Agro-Environmental Sciences" xlink:href="http://grbio.org/institution/national-institute-agro-environmental-sciences" xlink:type="simple">NIAES</named-content><bold>7</bold> ditto, underside <bold>8–11</bold><italic><tp:taxon-name><tp:taxon-name-part taxon-name-part-type="genus" reg="Calcyopa">C.</tp:taxon-name-part><tp:taxon-name-part taxon-name-part-type="species" reg="hainana">hainana</tp:taxon-name-part></tp:taxon-name></italic> sp. nov., Hainan, China, <abbrev xmlns:xlink="http://www.w3.org/1999/xlink" xlink:title="Coconut Research Institute, Chinese Academy of Tropical Agricultural Sciences" id="ABBRID0EJZAE" xlink:type="simple">CRICATAS</abbrev>/ <named-content xmlns:xlink="http://www.w3.org/1999/xlink" content-type="dwc:institutional_code" xlink:title="Institute of Zoology, Chinese Academy of Sciences" xlink:href="http://grbio.org/institution/institute-zoology-chinese-academy-sciences" xlink:type="simple">IZCAS</named-content><bold>8</bold> holotype, male, upperside <bold>9</bold> ditto, underside <bold>10</bold> paratype, female, upperside <bold>11</bold> ditto, underside <bold>12, 13</bold> specimens of <italic><tp:taxon-name><tp:taxon-name-part taxon-name-part-type="genus" reg="Calcyopa">C.</tp:taxon-name-part><tp:taxon-name-part taxon-name-part-type="species" reg="hainana">hainana</tp:taxon-name-part></tp:taxon-name></italic> sp. nov. in resting position, type series, Hainan, China <bold>12</bold> male <bold>13</bold> female. Scale bar: 1 cm.</p></caption><graphic xmlns:xlink="http://www.w3.org/1999/xlink" xlink:href="zookeys-1233-125_article-142955__-g002.jpg" position="float" orientation="portrait" xlink:type="simple" id="oo_1293746.jpg"><uri content-type="original_file" xlink:type="simple">https://binary.pensoft.net/fig/1293746</uri></graphic></fig></tp:treatment-sec><ref-list><ref id="B14"><mixed-citation xmlns:xlink="http://www.w3.org/1999/xlink" xlink:type="simple"><person-group><name name-style="western"><surname>Sato</surname><given-names>R</given-names></name></person-group> (<year>2022</year>) <article-title>Descriptions of two new species of the genus <italic><tp:taxon-name><tp:taxon-name-part taxon-name-part-type="genus">Calcyopa</tp:taxon-name-part></tp:taxon-name></italic> Stüning and its related new genus from Southeast Asia (<tp:taxon-name><tp:taxon-name-part taxon-name-part-type="family">Geometridae</tp:taxon-name-part></tp:taxon-name>, <tp:taxon-name><tp:taxon-name-part taxon-name-part-type="subfamily">Ennominae</tp:taxon-name-part></tp:taxon-name>).</article-title><source><tp:taxon-name><tp:taxon-name-part taxon-name-part-type="genus">Tinea</tp:taxon-name-part></tp:taxon-name></source><volume>26</volume>(<issue>3</issue>): <fpage>226</fpage>–<lpage>234</lpage>.</mixed-citation></ref><ref id="B17"><mixed-citation xmlns:xlink="http://www.w3.org/1999/xlink" xlink:type="simple"><person-group><name name-style="western"><surname>Stüning</surname><given-names>D</given-names></name></person-group> (<year>2000</year>) <article-title>Additional notes on the <tp:taxon-name><tp:taxon-name-part taxon-name-part-type="subfamily">Ennominae</tp:taxon-name-part></tp:taxon-name> of Nepal, with descriptions of eight new species (<tp:taxon-name><tp:taxon-name-part taxon-name-part-type="family">Geometridae</tp:taxon-name-part></tp:taxon-name>).</article-title> In: <person-group><name name-style="western"><surname>Haruta</surname><given-names>T</given-names></name></person-group> (<role>Ed.</role>) <issue-title>Moths of Nepal, part 6, Tinea 16(Suppl.</issue-title><source>1)</source>, <fpage>94</fpage>–<lpage>152</lpage>. [pls 170–172]</mixed-citation></ref></ref-list></tp:taxon-treatment>
