# Supplementary material for: ﻿Contribution to the knowledge of the genus Calcyopa Stüning, 2000 (Lepidoptera, Geometridae, Ennominae, Boarmiini), with description of a new species
Source: Zookeys. 2025 Mar 28;1233:125–38. doi: 10.3897/zookeys.1233.142955 (PMC11971643; doi:10.3897/zookeys.1233.142955)
Supplement: XML Treatment for Calcyopa hainana [file zookeys.1233.142955-treatment4.xml]

<!DOCTYPE tp:taxon-treatment
  PUBLIC "-//TaxonX//DTD Taxonomic Treatment Publishing DTD v0 20100105//EN" "tax-treatment-NSO.dtd">
<tp:taxon-treatment xmlns:tp="http://www.plazi.org/taxpub"><tp:treatment-meta><kwd-group><label>Taxon classification</label><kwd>
              <named-content content-type="kingdom">Animalia</named-content>
            </kwd><kwd>
              <named-content content-type="order">Lepidoptera</named-content>
            </kwd><kwd>
              <named-content content-type="family">Geometridae</named-content>
            </kwd></kwd-group><mixed-citation publication-type="journal"><person-group><name><surname>Liu</surname><given-names>Bo</given-names></name></person-group><article-title>﻿Contribution to the knowledge of the genus <italic><tp:taxon-name><tp:taxon-name-part taxon-name-part-type="genus" reg="Calcyopa">Calcyopa</tp:taxon-name-part></tp:taxon-name></italic> Stüning, 2000 (<tp:taxon-name><tp:taxon-name-part taxon-name-part-type="order">Lepidoptera</tp:taxon-name-part></tp:taxon-name>, <tp:taxon-name><tp:taxon-name-part taxon-name-part-type="family">Geometridae</tp:taxon-name-part></tp:taxon-name>, <tp:taxon-name><tp:taxon-name-part taxon-name-part-type="subfamily">Ennominae</tp:taxon-name-part></tp:taxon-name>, <tp:taxon-name><tp:taxon-name-part taxon-name-part-type="tribe">Boarmiini</tp:taxon-name-part></tp:taxon-name>), with description of a new species</article-title><source>Zookeys</source><day>28</day><month>03</month><year>2025</year><volume>1233</volume><fpage>125</fpage><lpage>138</lpage><pub-id pub-id-type="doi">10.3897/zookeys.1233.142955</pub-id></mixed-citation></tp:treatment-meta><tp:nomenclature><label>﻿</label><tp:taxon-name>
            <object-id xmlns:xlink="http://www.w3.org/1999/xlink" content-type="arpha" xlink:type="simple">46EF748F-026C-59FF-B0CA-F8D4ECF2CB83</object-id>
            <tp:taxon-name-part taxon-name-part-type="genus" reg="Calcyopa">Calcyopa</tp:taxon-name-part>
            <tp:taxon-name-part taxon-name-part-type="species" reg="hainana">hainana</tp:taxon-name-part>
            <object-id xmlns:xlink="http://www.w3.org/1999/xlink" content-type="zoobank" xlink:type="simple">https://zoobank.org/8AC4C54D-B7E3-4F34-B811-E5AB81F959CF</object-id>
          </tp:taxon-name><tp:taxon-status xmlns:xlink="http://www.w3.org/1999/xlink" xlink:type="simple">sp. nov.</tp:taxon-status><xref ref-type="fig" rid="F2">Figs 8–13</xref><xref ref-type="fig" rid="F3">, 18</xref><xref ref-type="fig" rid="F3">, 19</xref><xref ref-type="fig" rid="F4">, 21</xref></tp:nomenclature><tp:treatment-sec sec-type="type material" id="SECID0EFJAG"><title>Type material.</title><p><bold><italic>Holotype</italic></bold>: China – <bold>Hainan Province</bold> • ♂; Lingshui, Diaoluoshan; 922 m; 16–19 Apr. 2024; Bo Liu &amp; Wei Yan leg.; <abbrev xmlns:xlink="http://www.w3.org/1999/xlink" xlink:title="Coconut Research Institute, Chinese Academy of Tropical Agricultural Sciences" id="ABBRID0ESJAG" xlink:type="simple">CRICATAS</abbrev>/ <named-content xmlns:xlink="http://www.w3.org/1999/xlink" content-type="dwc:institutional_code" xlink:title="Institute of Zoology, Chinese Academy of Sciences" xlink:href="http://grbio.org/institution/institute-zoology-chinese-academy-sciences" xlink:type="simple">IZCAS</named-content>.</p><p><bold><italic>Paratypes</italic></bold>: (12 ♂♂, 21 ♀♀) China – <bold>Hainan Province</bold> • 1 ♂; Wuzhishan; 1333 m; V. Siniaev leg.; 10 Jan. 2008; <named-content xmlns:xlink="http://www.w3.org/1999/xlink" content-type="dwc:institutional_code" xlink:title="Zoologische Staatssammlung München" xlink:href="http://grbio.org/institution/bavarian-state-collection-zoology" xlink:type="simple">ZSM</named-content> • 2 ♂♂, 2 ♀♀; same locality as holotype; 20 Apr. 2023; Bo Liu leg.; gen. prep. nos. CRICATAS00101, CRICATAS00103; <abbrev xmlns:xlink="http://www.w3.org/1999/xlink" xlink:title="Coconut Research Institute, Chinese Academy of Tropical Agricultural Sciences" id="ABBRID0EHKAG" xlink:type="simple">CRICATAS</abbrev>/ <named-content xmlns:xlink="http://www.w3.org/1999/xlink" content-type="dwc:institutional_code" xlink:title="Institute of Zoology, Chinese Academy of Sciences" xlink:href="http://grbio.org/institution/institute-zoology-chinese-academy-sciences" xlink:type="simple">IZCAS</named-content> • 4 ♀♀; same locality and collectors as holotype; 05–07 Mar. 2024; <abbrev xmlns:xlink="http://www.w3.org/1999/xlink" xlink:title="Coconut Research Institute, Chinese Academy of Tropical Agricultural Sciences" id="ABBRID0EPKAG" xlink:type="simple">CRICATAS</abbrev>/ <named-content xmlns:xlink="http://www.w3.org/1999/xlink" content-type="dwc:institutional_code" xlink:title="Institute of Zoology, Chinese Academy of Sciences" xlink:href="http://grbio.org/institution/institute-zoology-chinese-academy-sciences" xlink:type="simple">IZCAS</named-content> • 1 ♂, 1 ♀; same locality as holotype; 01–03 Apr. 2024; Bo Liu, Wei Lin &amp; Miaofeng Xu leg.; <abbrev xmlns:xlink="http://www.w3.org/1999/xlink" xlink:title="Coconut Research Institute, Chinese Academy of Tropical Agricultural Sciences" id="ABBRID0EXKAG" xlink:type="simple">CRICATAS</abbrev>/ <named-content xmlns:xlink="http://www.w3.org/1999/xlink" content-type="dwc:institutional_code" xlink:title="Institute of Zoology, Chinese Academy of Sciences" xlink:href="http://grbio.org/institution/institute-zoology-chinese-academy-sciences" xlink:type="simple">IZCAS</named-content> • 4 ♂♂, 5 ♀♀; same data as holotype; <abbrev xmlns:xlink="http://www.w3.org/1999/xlink" xlink:title="Coconut Research Institute, Chinese Academy of Tropical Agricultural Sciences" id="ABBRID0E6KAG" xlink:type="simple">CRICATAS</abbrev>/ <named-content xmlns:xlink="http://www.w3.org/1999/xlink" content-type="dwc:institutional_code" xlink:title="Institute of Zoology, Chinese Academy of Sciences" xlink:href="http://grbio.org/institution/institute-zoology-chinese-academy-sciences" xlink:type="simple">IZCAS</named-content> • 4 ♂♂, 9 ♀♀; same locality and collectors as holotype; 07–12 May 2024; <abbrev xmlns:xlink="http://www.w3.org/1999/xlink" xlink:title="Coconut Research Institute, Chinese Academy of Tropical Agricultural Sciences" id="ABBRID0EHLAG" xlink:type="simple">CRICATAS</abbrev>/ <named-content xmlns:xlink="http://www.w3.org/1999/xlink" content-type="dwc:institutional_code" xlink:title="Institute of Zoology, Chinese Academy of Sciences" xlink:href="http://grbio.org/institution/institute-zoology-chinese-academy-sciences" xlink:type="simple">IZCAS</named-content>/ <named-content xmlns:xlink="http://www.w3.org/1999/xlink" content-type="dwc:institutional_code" xlink:title="Zoologisches Forschungsmuseum Alexander Koenig" xlink:href="http://grbio.org/institution/zoologisches-forschungsmuseum-alexander-koenig" xlink:type="simple">ZFMK</named-content>.</p><fig id="F4" position="float" orientation="portrait"><object-id xmlns:xlink="http://www.w3.org/1999/xlink" content-type="doi" xlink:type="simple">10.3897/zookeys.1233.142955.figures20-21</object-id><object-id xmlns:xlink="http://www.w3.org/1999/xlink" content-type="arpha" xlink:type="simple">2C1D7CF1-E45D-5034-A99F-7D5EA5353A68</object-id><label>Figures 20, 21.</label><caption><p>Female genitalia of <italic><tp:taxon-name><tp:taxon-name-part taxon-name-part-type="genus" reg="Calcyopa">Calcyopa</tp:taxon-name-part></tp:taxon-name></italic> species. <bold>20</bold><italic><tp:taxon-name><tp:taxon-name-part taxon-name-part-type="genus" reg="Calcyopa">C.</tp:taxon-name-part><tp:taxon-name-part taxon-name-part-type="species" reg="difoveata">difoveata</tp:taxon-name-part></tp:taxon-name></italic>, Hainan, China <bold>21</bold><italic><tp:taxon-name><tp:taxon-name-part taxon-name-part-type="genus" reg="Calcyopa">C.</tp:taxon-name-part><tp:taxon-name-part taxon-name-part-type="species" reg="hainana">hainana</tp:taxon-name-part></tp:taxon-name></italic> sp. nov., paratype, Hainan, China, gen. prep. no. CRICATAS00103. Scale bar: 1 mm.</p></caption><graphic xmlns:xlink="http://www.w3.org/1999/xlink" xlink:href="zookeys-1233-125_article-142955__-g004.jpg" position="float" orientation="portrait" xlink:type="simple" id="oo_1293748.jpg"><uri content-type="original_file" xlink:type="simple">https://binary.pensoft.net/fig/1293748</uri></graphic></fig></tp:treatment-sec><tp:treatment-sec sec-type="diagnosis" id="SECID0EBNAG"><title>Diagnosis.</title><p>This species closely resembles <italic><tp:taxon-name><tp:taxon-name-part taxon-name-part-type="genus" reg="Calcyopa">C.</tp:taxon-name-part><tp:taxon-name-part taxon-name-part-type="species" reg="difoveata">difoveata</tp:taxon-name-part></tp:taxon-name></italic> and, though much less, also <italic><tp:taxon-name><tp:taxon-name-part taxon-name-part-type="genus" reg="Calcyopa">C.</tp:taxon-name-part><tp:taxon-name-part taxon-name-part-type="species" reg="fansipana">fansipana</tp:taxon-name-part></tp:taxon-name></italic>, but can be distinguished by several morphological characters: The postmedial line of the forewing between veins M<sub>1</sub> and M<sub>3</sub> exhibits a more pronounced outward curve than in <italic><tp:taxon-name><tp:taxon-name-part taxon-name-part-type="genus" reg="Calcyopa">C.</tp:taxon-name-part><tp:taxon-name-part taxon-name-part-type="species" reg="difoveata">difoveata</tp:taxon-name-part></tp:taxon-name></italic>, similar to that in <italic><tp:taxon-name><tp:taxon-name-part taxon-name-part-type="genus" reg="Calcyopa">C.</tp:taxon-name-part><tp:taxon-name-part taxon-name-part-type="species" reg="fansipana">fansipana</tp:taxon-name-part></tp:taxon-name></italic>. Moreover, the light-brown ground color of the upperside and the absence of broad, dark marginal bands on the underside of the latter are also diagnostic. The free costal arm of the valva is longer and narrower in <italic><tp:taxon-name><tp:taxon-name-part taxon-name-part-type="genus" reg="Calcyopa">C.</tp:taxon-name-part><tp:taxon-name-part taxon-name-part-type="species" reg="hainana">hainana</tp:taxon-name-part></tp:taxon-name></italic> than in the other two congeners and the saccular process lacks spines. The triangular apex of the aedeagus is more pointed and elongated compared to <italic><tp:taxon-name><tp:taxon-name-part taxon-name-part-type="genus" reg="Calcyopa">C.</tp:taxon-name-part><tp:taxon-name-part taxon-name-part-type="species" reg="difoveata">difoveata</tp:taxon-name-part></tp:taxon-name></italic> and <italic><tp:taxon-name><tp:taxon-name-part taxon-name-part-type="genus" reg="Calcyopa">C.</tp:taxon-name-part><tp:taxon-name-part taxon-name-part-type="species" reg="fansipana">fansipana</tp:taxon-name-part></tp:taxon-name></italic>. Additionally, the cornuti in <italic><tp:taxon-name><tp:taxon-name-part taxon-name-part-type="genus" reg="Calcyopa">C.</tp:taxon-name-part><tp:taxon-name-part taxon-name-part-type="species" reg="hainana">hainana</tp:taxon-name-part></tp:taxon-name></italic> are composed of a group of long juxtaposed spines, while in <italic><tp:taxon-name><tp:taxon-name-part taxon-name-part-type="genus" reg="Calcyopa">C.</tp:taxon-name-part><tp:taxon-name-part taxon-name-part-type="species" reg="difoveata">difoveata</tp:taxon-name-part></tp:taxon-name></italic> they consist of shorter spines, and in <italic><tp:taxon-name><tp:taxon-name-part taxon-name-part-type="genus" reg="Calcyopa">C.</tp:taxon-name-part><tp:taxon-name-part taxon-name-part-type="species" reg="fansipana">fansipana</tp:taxon-name-part></tp:taxon-name></italic> they form a dense cluster of minute spines covering a round diverticulum of the vesica. A row of rather large spines and a big single tooth present apically on the shaft of aedeagus of <italic><tp:taxon-name><tp:taxon-name-part taxon-name-part-type="genus" reg="Calcyopa">C.</tp:taxon-name-part><tp:taxon-name-part taxon-name-part-type="species" reg="difoveata">difoveata</tp:taxon-name-part></tp:taxon-name></italic> are replaced by a large number of smaller denticles in <italic><tp:taxon-name><tp:taxon-name-part taxon-name-part-type="genus" reg="Calcyopa">C.</tp:taxon-name-part><tp:taxon-name-part taxon-name-part-type="species" reg="hainana">hainana</tp:taxon-name-part></tp:taxon-name></italic>.</p></tp:treatment-sec><tp:treatment-sec sec-type="description" id="SECID0EPRAG"><title>Description.</title><p>Forewing length 11.1–11.9 mm in males, 11.7–14.3 mm in females. Ground color brownish-green in fresh specimens, but gradually fading to brown over time, with numerous scattered dark scales and distinct dark antemedial and postmedial lines on both wings. <bold><italic>Head</italic>.</bold> Male antennae fasciculate, with two pairs of shortly conical, sclerotized, ciliate projections latero-ventrally on each segment. Female antennae with cilia much shorter, and sclerotized projections absent. The longest cilia are about 3 times the diameter of the flagellum segments in males and about 0.5 times the diameter of the flagellum segments in females. Vertex covered with lamellar, pale brown scales. Frons smooth-scaled, not protruding. Labial palpi slightly extending beyond frons, basally with long, dark scales, third segment small. Proboscis rather short. Chaetosemata present, near eye margin. <bold><italic>Thorax</italic>.</bold> Patagia and tegulae densely covered with somewhat longer lamellar scales, distal end of tegulae with a few long hair-scales. Wings brownish, scattered with numerous dark scales. Forewings moderately elongate, apex angled, termen smoothly curved, with a double fovea in males. Antemedial line fine, visible. Discal spot small, streak-like. Postmedial line outcurved between veins M<sub>1</sub> and M<sub>3</sub>, at CuA<sub>2</sub>, and at 1A+2A. Outside postmedial line between M<sub>2</sub> and CuA<sub>1</sub> with a round black patch anteriorly and a square pale patch posteriorly. Subterminal line zigzag, white, with a dark inner edge. Terminal line black, with a series of dark spots between the veins. Hindwings with apex rounded, termen minutely concave between vein-ends. Basal area densely covered with numerous black scales. Antemedial line broad, outcurved at lower cell vein and inner margin. Discal spot small, streak-like. Postmedial line outcurved between veins M<sub>1</sub> and M<sub>3</sub>, and at inner margin. Subterminal zigzag, white, with a dark edge inside. Terminal line black, with dark spots between the veins. Underside blurry and paler, with a broad, dark band outside postmedial line on both wings. Antemedial line faint on forewing, but clearly visible on hindwing. Postmedial line barely outcurved on both wings. Legs slender, index of spurs 0-2-4, hind tibia not dilated, without scent brush in males. <bold><italic>Pregenital abdomen</italic>.</bold> Tympanal organs, sterno-tympanal process, setal comb, and abdominal coremata as mentioned in the generic description. Abdomen laterally with several pairs of scale brushes on segments 2, 3, 4, 5, 6 and 7.</p><p><bold><italic>Male genitalia</italic>.</bold> Uncus deeply divided, triangular, apical part straight, slightly curved ventrad. Gnathos with broad, flattened lateral arms, central part strong, thorn-shaped, elongate, slightly curved. Valvae acutely triangular. Basal costal arm free, standing obliquely upright towards the upper valva margin, apically dilated, with long bristles. Saccular process stick-like, without spines. Juxta small, basally a rounded plate, extended into a narrow arm distally, slightly cup-shaped and laterally bifurcate at apex. Aedeagus short and stout, apically with a long, acutely triangular, sclerotized process; shaft distally with a group of small serrate projections; vesica with a small row of long-spined cornuti. Bulbus ejaculatorius long, about four times as long as the aedeagus shaft.</p><p><bold><italic>Female genitalia</italic>.</bold> Ovipositor short, papillae anales scarcely setose. Anterior apophyses short, about ½ length of posterior apophyses. Ventral longitudinal sclerotization needle-like, basally dilated, slightly triangular. Lamella postvaginalis small, round or oval, bottom concave at center. Introitus bursae small, sclerotized, significantly narrower than the posterior part of bursa, setting into a small sternite pocket. Posterior part of bursa slightly longer than anterior part, posterior one-third sclerotized, scobinate inside. Anterior part of bursa swollen, triangular, noticeably broader than posterior part, consisting of 7 to 8 chains of small serrate projections on both opposed inner sides.</p></tp:treatment-sec><tp:treatment-sec sec-type="etymology" id="SECID0E4SAG"><title>Etymology.</title><p>The specific name of “<italic><tp:taxon-name><tp:taxon-name-part taxon-name-part-type="genus" reg="Calcyopa"/><tp:taxon-name-part taxon-name-part-type="species" reg="hainana">hainana</tp:taxon-name-part></tp:taxon-name></italic>” is derived from the type locality, Hainan Island, China.</p></tp:treatment-sec><tp:treatment-sec sec-type="distribution" id="SECID0ENTAG"><title>Distribution.</title><p>China (Hainan).</p></tp:treatment-sec><tp:treatment-sec sec-type="Genetic data" id="SECID0ESTAG"><title>Genetic data.</title><p>The Barcode Index Number for <italic><tp:taxon-name><tp:taxon-name-part taxon-name-part-type="genus" reg="Calcyopa">Calcyopa</tp:taxon-name-part><tp:taxon-name-part taxon-name-part-type="species" reg="hainana">hainana</tp:taxon-name-part></tp:taxon-name></italic> is <ext-link xmlns:xlink="http://www.w3.org/1999/xlink" xlink:href="https://portal.boldsystems.org/bin/BOLD:AAH2362" ext-link-type="uri" xlink:type="simple">BOLD: AAH2362</ext-link> (<italic>N</italic> = 2, Sample IDs: CRICATAS00101, BC <named-content xmlns:xlink="http://www.w3.org/1999/xlink" content-type="dwc:institutional_code" xlink:title="Zoologische Staatssammlung München" xlink:href="http://grbio.org/institution/bavarian-state-collection-zoology" xlink:type="simple">ZSM</named-content> Lep 16053). The genetic distance of <italic><tp:taxon-name><tp:taxon-name-part taxon-name-part-type="genus" reg="Calcyopa">C.</tp:taxon-name-part><tp:taxon-name-part taxon-name-part-type="species" reg="hainana">hainana</tp:taxon-name-part></tp:taxon-name></italic> from <italic><tp:taxon-name><tp:taxon-name-part taxon-name-part-type="genus" reg="Calcyopa">C.</tp:taxon-name-part><tp:taxon-name-part taxon-name-part-type="species" reg="difoveata">difoveata</tp:taxon-name-part></tp:taxon-name></italic> (<italic>N</italic> = 3, Sample IDs: CRICATAS00104, BC <named-content xmlns:xlink="http://www.w3.org/1999/xlink" content-type="dwc:institutional_code" xlink:title="Zoologische Staatssammlung München" xlink:href="http://grbio.org/institution/bavarian-state-collection-zoology" xlink:type="simple">ZSM</named-content> Lep 16015, BC <named-content xmlns:xlink="http://www.w3.org/1999/xlink" content-type="dwc:institutional_code" xlink:title="Zoologische Staatssammlung München" xlink:href="http://grbio.org/institution/bavarian-state-collection-zoology" xlink:type="simple">ZSM</named-content> Lep 15995) ranges from 5.32% to 5.62% (p-distance).</p></tp:treatment-sec><tp:treatment-sec><!--Section generated to contain objects referenced in tp:taxon-treatment.--><fig id="F2" position="float" orientation="portrait"><object-id xmlns:xlink="http://www.w3.org/1999/xlink" content-type="doi" xlink:type="simple">10.3897/zookeys.1233.142955.figures2-13</object-id><object-id xmlns:xlink="http://www.w3.org/1999/xlink" content-type="arpha" xlink:type="simple">917096FC-4FF5-5A56-A0F4-CFDCC9265855</object-id><label>Figures 2–13.</label><caption><p>Adults of <italic><tp:taxon-name><tp:taxon-name-part taxon-name-part-type="genus" reg="Calcyopa">Calcyopa</tp:taxon-name-part></tp:taxon-name></italic> species. <bold>2–5</bold><italic><tp:taxon-name><tp:taxon-name-part taxon-name-part-type="genus" reg="Calcyopa">C.</tp:taxon-name-part><tp:taxon-name-part taxon-name-part-type="species" reg="difoveata">difoveata</tp:taxon-name-part></tp:taxon-name></italic>, Hainan, China, <abbrev xmlns:xlink="http://www.w3.org/1999/xlink" xlink:title="Coconut Research Institute, Chinese Academy of Tropical Agricultural Sciences" id="ABBRID0E4XAE" xlink:type="simple">CRICATAS</abbrev><bold>2</bold> male, upperside <bold>3</bold> ditto, underside <bold>4</bold> female, upperside <bold>5</bold> ditto, underside <bold>6</bold><italic><tp:taxon-name><tp:taxon-name-part taxon-name-part-type="genus" reg="Calcyopa">C.</tp:taxon-name-part><tp:taxon-name-part taxon-name-part-type="species" reg="fansipana">fansipana</tp:taxon-name-part></tp:taxon-name></italic>, holotype, male, upperside, N. Vietnam, <named-content xmlns:xlink="http://www.w3.org/1999/xlink" content-type="dwc:institutional_code" xlink:title="Institute for Agro-Environmental Sciences" xlink:href="http://grbio.org/institution/national-institute-agro-environmental-sciences" xlink:type="simple">NIAES</named-content><bold>7</bold> ditto, underside <bold>8–11</bold><italic><tp:taxon-name><tp:taxon-name-part taxon-name-part-type="genus" reg="Calcyopa">C.</tp:taxon-name-part><tp:taxon-name-part taxon-name-part-type="species" reg="hainana">hainana</tp:taxon-name-part></tp:taxon-name></italic> sp. nov., Hainan, China, <abbrev xmlns:xlink="http://www.w3.org/1999/xlink" xlink:title="Coconut Research Institute, Chinese Academy of Tropical Agricultural Sciences" id="ABBRID0EJZAE" xlink:type="simple">CRICATAS</abbrev>/ <named-content xmlns:xlink="http://www.w3.org/1999/xlink" content-type="dwc:institutional_code" xlink:title="Institute of Zoology, Chinese Academy of Sciences" xlink:href="http://grbio.org/institution/institute-zoology-chinese-academy-sciences" xlink:type="simple">IZCAS</named-content><bold>8</bold> holotype, male, upperside <bold>9</bold> ditto, underside <bold>10</bold> paratype, female, upperside <bold>11</bold> ditto, underside <bold>12, 13</bold> specimens of <italic><tp:taxon-name><tp:taxon-name-part taxon-name-part-type="genus" reg="Calcyopa">C.</tp:taxon-name-part><tp:taxon-name-part taxon-name-part-type="species" reg="hainana">hainana</tp:taxon-name-part></tp:taxon-name></italic> sp. nov. in resting position, type series, Hainan, China <bold>12</bold> male <bold>13</bold> female. Scale bar: 1 cm.</p></caption><graphic xmlns:xlink="http://www.w3.org/1999/xlink" xlink:href="zookeys-1233-125_article-142955__-g002.jpg" position="float" orientation="portrait" xlink:type="simple" id="oo_1293746.jpg"><uri content-type="original_file" xlink:type="simple">https://binary.pensoft.net/fig/1293746</uri></graphic></fig><fig id="F3" position="float" orientation="portrait"><object-id xmlns:xlink="http://www.w3.org/1999/xlink" content-type="doi" xlink:type="simple">10.3897/zookeys.1233.142955.figures14-19</object-id><object-id xmlns:xlink="http://www.w3.org/1999/xlink" content-type="arpha" xlink:type="simple">C8000472-F92F-531A-B85F-B2B6CDDB463E</object-id><label>Figures 14–19.</label><caption><p>Male genitalia of <italic><tp:taxon-name><tp:taxon-name-part taxon-name-part-type="genus" reg="Calcyopa">Calcyopa</tp:taxon-name-part></tp:taxon-name></italic> species. <bold>14, 15</bold><italic><tp:taxon-name><tp:taxon-name-part taxon-name-part-type="genus" reg="Calcyopa">C.</tp:taxon-name-part><tp:taxon-name-part taxon-name-part-type="species" reg="difoveata">difoveata</tp:taxon-name-part></tp:taxon-name></italic>, Hainan, China <bold>14</bold> genitalia capsule <bold>15</bold> aedeagus, close-up of cornuti at the bottom left <bold>16, 17</bold><italic><tp:taxon-name><tp:taxon-name-part taxon-name-part-type="genus" reg="Calcyopa">C.</tp:taxon-name-part><tp:taxon-name-part taxon-name-part-type="species" reg="fansipana">fansipana</tp:taxon-name-part></tp:taxon-name></italic>, holotype, N. Vietnam, gen. prep. no. RS8731 <bold>16</bold> genitalia capsule <bold>17</bold> aedeagus <bold>18, 19</bold><italic><tp:taxon-name><tp:taxon-name-part taxon-name-part-type="genus" reg="Calcyopa">C.</tp:taxon-name-part><tp:taxon-name-part taxon-name-part-type="species" reg="hainana">hainana</tp:taxon-name-part></tp:taxon-name></italic> sp. nov., paratype, Hainan, China, gen. prep. no. CRICATAS00101 <bold>18</bold> genitalia capsule <bold>19</bold> aedeagus. Scale bar: 1 mm.</p></caption><graphic xmlns:xlink="http://www.w3.org/1999/xlink" xlink:href="zookeys-1233-125_article-142955__-g003.jpg" position="float" orientation="portrait" xlink:type="simple" id="oo_1293747.jpg"><uri content-type="original_file" xlink:type="simple">https://binary.pensoft.net/fig/1293747</uri></graphic></fig></tp:treatment-sec></tp:taxon-treatment>
